# Supplementary material for: Breed-specific values for vertebral heart score (VHS), vertebral left atrial size (VLAS), and radiographic left atrial dimension (RLAD) in pugs without cardiac disease, and their relationship to Brachycephalic Obstructive Airway Syndrome (BOAS)
Source: PLoS One. 2022 Sep 2;17(9):e0274085. doi: 10.1371/journal.pone.0274085 (PMC9439199; doi:10.1371/journal.pone.0274085)
Supplement: S1 File — (XLSX) [file pone.0274085.s004.xlsx]

## Sheet: Tabelle1
number	age (mo)	sex (1 = male, 2 = female)	bodyweight (kg)	BCS (1-9)	BCS group	BOAS	LA/Ao	PSW_VHS_RL	PSW_VHS_LL	PSW_RLAD	PSW_VLAS	RM_VHS_RL	RM_VHS_LL	RM_RLAD	RM_VLAS	KM_VHS_RL	KM_VHS_LL	KM_RLAD	KM_VLAS
1	115	1	7.8	6
2	76	1	7.7	6
3	68	1	8.3	5	1	1	1.23	11	11.5	1.9	2	10.5	11.4	1.8	2.2	11.3	11.4	1.9	2.2
4	32	1	8.2	5	1	0	1.1	10.2	10.5	1	1.5	10.8	10.6	1.7	0.8	10.3	10.3	1.5	1.5
5	62	1	7.2	5
6	32	2	7.5	5	1	0	1.38	11.3	11.7		1.6	11	11.3	na	2	11	11.2	na	1.8
7	35	1	8.8	5	1	na	1.18	10.6	10.1	1.5	1.9	11	10.1	2	2	10.5	10	1.3	2
8	64	2	9.6	5	1	1	1.29	11.8	11.6	1.5	na	11.7	11.7	2	na	11.5	11.6	1.1	na
9	43	1	8.2	5
10	45	1	6.6	6	2	1	0.97	11.1	11.5	1.4	1.5	11	11.7	1.8	1.7	11.1	11.4	1.6	1.6
11	66	1	8.4	5	1	na	1.23	10.9	10.6	1.6	1.6	11.1	11	1.9	1.8	11	10.7	1.7	1.9
12	89	2	9.2	6	2	1	1.24	12.2	11.9	0.9	1.8	12	12.3	1.8	2.6	12	11.9	1.9	2.5
13	52	1	9.6	5	1	0	1.25	11.7	12	1.6	2	11.9	12	1.9	2	11.7	11.8	1.6	2.1
14	43	2	9.2	4	1	0	1.41	11.8	na	1.9	2	11.5	na	2.1	2.5	11.4	na	1.9	2.1
15	165	1	8.4	6
16	77	2	11.4	5	1	0	1.47	10.7	10.4	1.5	1.8	10.7	10.4	1.5	1.9	10.4	10.3	1.4	1.7
17	78	1	9	6	2	0	1.34	10.7	na	0.7	1.1	10.5	na	1.2	1.4	10.5	na	1.2	1.2
18	43	1	9	5
19	61	2	10.4	6	2	1	1.54	12.4	12.4	1.9	2.3	12.6	12.2	2.1	2.1	12.3	12.1	1.3	1.9
20	58	2	10	5
21	25	2	11.6	5	1	0	1.62	12	11.8	2	2.3	12.2	12	2.1	2	11.8	11.7	2	2.3
22	30	1	9.4	5	1	0	1.6	10.9	10.7	1.6	2.2	11.2	10.8	1.4	2.4	11.4	10.7	1.7	2.6
23	55	2	10.6	5	1	0	1.56	10.8	10.7	1	1.8	10.5	10.4	2	2	10.7	10.4	1.6	2.1
24	59	2	10.8	5
25	24	2	9	5	1	0	1.29	12.3	11.1	1	1.9	11.6	11	1.4	2	11.3	11	1.4	1.8
26	29	1	9	6	2	1	1.3	12	11.4	1.5	2.3	11.8	11.7	1.8	1.9	11.6	11	1.5	1.7
27	100	2	8.8	5
28	126	2	8.4	5	1	na	1.16	11.8	10.8	na	1.5	11.9	11	na	2	11.8	10.8	na	2
29	78	2	8.8	4	1	1	1.54	11.4	11.9	1.3	na	11.9	11.8	1.3	na	11.2	11.1	1.3	na
30	24	2	8.4	5	1	1	1.4	11	11.2	1.8	1.9	11.3	11	2.1	2.4	11.1	10.9	1.8	2
31	62	1	7.6	6	2	0	1.28	10.8	10.8	1.5	1.8	11	11	2	1.9	10.9	10.6	1.6	1.9
32	26	1	6.6	4	1	na	1.2	10	10	1	1.3	10	10.1	1.3	1.7	10.1	9.4	1.5	1.6
33	31	1	8.6	6
34	65	1	8.5	6	2	1	1.19	12.7	12.9	1	1.6	12.9	12.7	2	2.8	12.8	12.6	1.9	2.5
35	82	2	9.3	5	1	na	1.32	11.7	10.9	1.4	2.2	11.6	11.5	1.7	2	11.7	11	1.3	2.1
36	88	1	8.4	6	2	na	1.29	12.2	11.9	1.1	1.9	12.5	11.8	2	2.5	11.9	11.9	1.8	2.3
37	43	2	9	6
38	35	2	9.9	5	1	0	1.14	11.9	11.5	1.7	1.9	12.4	11.6	2.5	2.6	12.1	11.6	2.4	2.8
39	42	2	10.1	5	1	1	1.21	11.4	10.6	1.2	1.6	11.6	10.6	2.8	2.5	11.2	10.5	2.1	2.1
40	85	1	7.7	6	2	1	1.28	11.3	10.9	0.6	1.3	11.4	11.1	2.2	2.4	11	10.7	1.8	1.5
41	123	1	8.3	6	2	0	1.37	10.7	10.6	1.3	1.6	10.8	10	1.9	2.2	10.4	10.2	1.7	2
42	75	1	8.3	6
43	27	2	8.7	5	1	0	1.48	11.3	10.4	1.4	2.1	11.1	10.6	2	2.3	11.1	10.3	1.2	1.9
44	61	1	9.8	7	2	0	1.51	11.2	12	1.1	1.2	11.7	11.9	1.8	1.6	11	11.2	0.7	1.1
45	25	2	10	6
46	45	2	10	6
47	49	1	10.2	6

## Sheet: Tabelle2
study no	age	sex	body weight	BCS
10	115	1	7.8	6
14	76	1	7.7	6
15	68	1	8.3	5
16	32	1	8.2	5
17	62	1	7.2	5
19	32	2	7.5	5
20	35	1	8.8	5
21	64	2	9.6	5
23	43	1	8.2	5
24	45	1	6.6	6
25	66	1	8.4	5
26	89	2	9.2	6
27	52	1	9.6	5
28	43	2	9.2	4
29	165	1	8.4	6
30	77	2	11.4	5
31	78	1	9	6
32	43	1	9	5
33	61	2	10.4	6
34	58	2	10	5
35	25	2	11.6	5
36	30	1	9.4	5
37	55	2	10.6	5
38	59	2	10.8	5
39	24	2	9	5
40	29	1	9	6
41	100	2	8.8	5
42	126	2	8.4	5
43	78	2	8.8	4
44	24	2	8.4	5
46	62	1	7.6	6
47	26	1	6.6	4
48	31	1	8.6	6
49	65	1	8.5	6
50	82	2	9.3	5
52	88	1	8.4	6
53	43	2	9	6
54	35	2	9.9	5
55	42	2	10.1	5
56	85	1	7.7	6
57	123	1	8.3	6
58	75	1	8.3	6
59	27	2	8.7	5
60	61	1	9.8	7
62	25	2	10	6
63	45	2	10	6
64	49	m	10.2	6
